# Supplementary material for: Differential expression of retinal determination genes in the principal and secondary eyes of Cupiennius salei Keyserling (1877)
Source: EvoDevo. 2015 Apr 28;6:16. doi: 10.1186/s13227-015-0010-x (PMC4450993; doi:10.1186/s13227-015-0010-x)
Supplement: Additional file 1: — Primer sequences used for amplification of the genes. [file 13227_2015_10_MOESM1_ESM.xlsx]

## Sheet: Sheet1
Cs atonal a 786 F	CCGAGGAATTGCAGTTTACAA
Cs atonal a 786 R	TTCCAATTGACGGAACAACA
Cs atonal b 578 F	ATTCTGCGGAAAATCTCGTG
Cs atonal b 578 R	GTCCCGTTGCAAAAGTTCAC
Cs dac1 1097 F	GGCTGCCTGTCTGCCTGAGC
Cs dac1 1097 R	GTTGAGGTGGGTGGCGACGG
Cs dac2 1146 F	GTCAGCCCCAAGCAGCAGCA
Cs dac2 1146 R	GCCGCCACCTTCAGCAGTCC
Cs eya 1306 R	TTCGTCGCGCCCGTCTCCTA
Cs eya 1306 F	CAGCCAAAGCCCCGCGTACA
Cs otd a 770 F1	TGGTGGAAGCGGTTTCTTGT
Cs otd a 751 F2	CTCCCGCGACCACTGTATAC
Cs otd a 770 R1	CTGGAGATGGCGTCACAACT
Cs otd b 828 F1	GGGCAATTGTGTAGGGAGCT
Cs otd b 828 R1	GTCACCGCTATACTCGAGGC
Cs otd b 710 F2	CACAATTCCACTCAGCCCCT
Cs pax6 a 1177 F	TTGAGTGTGCCAGGTCAGAG
Cs pax6 a 1177 R	GGCAGGAATTCGGAGTCATA
Cs pax6b 1214 F1	TCCTTCAGGTTTCGAACGGG
Cs pax6b 1179 F2	CTGGGGCGGTATTACGAGAC
Cs pax6b 1214 R1	TTGTCCCGGAACTTGGACTG
Cs six1a 1234 F	CCCGTTTTCTCCTTCGTCCA
Cs six1a 1234 R	TAGTCCGTCAGGCCTAGACC
Cs six1b 908 F	TTCGGATGCGAGCGTCTGCC
Cs six1b 908 R	CTGCTGGTGGTGGCTCGTGG
Cs six3a 1015 F	CCGGGAACCAATGGCTCTGGGA
Cs six3a 1015 R	TGGGTCCTGCCTGTGGCTGA
Cs six3b 808 F	ACTTCGAGCGGACGGACCGA
Cs six3b 808 R	CCCGTTCGGCTGCTGCTTCA
